# Supplementary material for: Association Between Relative Fat Mass and Risk of Cognitive Impairment: The Role of Social Determinants of Health
Source: Actas Esp Psiquiatr. 2026 Apr 15;54(2):317–27. doi: 10.62641/aep.v54i2.2121 (PMC13180675; doi:10.62641/aep.v54i2.2121)
Supplement: Supplementary file 1 [file ActEsp-54-2-317-327-s1.zip]

Archive with 2 entries (1 files):
- ActEsp-54-2-317-327-s1/
- ActEsp-54-2-317-327-s1/Supplementary Table.docx
